# Supplementary material for: Biobank-scale genotyping of Robertsonian translocations reveals hidden structural variation on the human acrocentric chromosomes
Source: bioRxiv. 2026 Mar 27:2026.03.08.710242. Preprint. [Version 2] doi: 10.64898/2026.03.08.710242 (PMC13060921; doi:10.64898/2026.03.08.710242)
Supplement: Supplement 1 [file media-1.xlsx]

## Sheet: ST1_Target_Masked_CHM13
Table S1. Target unit for copy-number estimate and masked coordinates on CHM13
Chr	Start	End	Remarks	CenSat Annotation
chr13	5424523	5770548	DJ_target	ct_13_7 to ct_13_10
chr13	5467957	5638362	ct_13_9_target	ct_13_9
chr13	5770548	5817416	rDNA_target
chr13	11644595	12819139	PHR_target	ct_13_31 to ct_13_37
chr13	11644595	12301366	PHR_arm1_target	ct_13_33 to ct_13_35
chr13	12440010	12819139	PHR_arm2_target	ct_13_36
chr1	228022744	228024984	5S_target
chrY	0	2458320	PAR1_masked_forXY
chrY	62122809	62460029	PAR2_masked_forXY
chrY	0	62460029	EntireY_masked_forXX
chr14	1755893	2099537	chr14_DJ_masked
chr15	2164544	2506442	chr15_DJ_masked
chr21	2762174	3108298	chr21_DJ_masked
chr22	4448073	4793794	chr22_DJ_masked
chr13	5817416	9348041	chr13_rDNA_masked
chr14	2099537	2817811	chr14_rDNA_masked
chr15	2506442	4707485	chr15_rDNA_masked
chr21	3108298	5612715	chr21_rDNA_masked
chr22	4793794	5720650	chr22_rDNA_masked
chr14	6582691	7707094	chr14_PHR_masked
chr21	8706141	9832742	chr21_PHR_masked
chr1	227743723	228022744	chr1_5S_array_masked

## Sheet: ST2_DJ_pilot_GRCh38
Table S2. Target region used for the pilot "fast" mode across the UK Biobank samples. Target DJ lengh of 136,405 bps were used for normalization.
Sequence	Start	End
chr17_GL000205v2_random	82043	180103
chr21	5499029	5539854
chr21	5572242	5608781
chr21	6212188	6249305
chr21	6282205	6377069
chr21	6630182	6706438
chr21	6738884	6739084
chr21	6984220	7034805
chr21	7067322	7104007
chr21	7377866	7416911
chr21	7449274	7485785
chr21	7652619	7690698
chrUn_GL000195v1	26146	64537
chrUn_GL000195v1	98567	182895

## Sheet: ST3_DJ_final_GRCh38
Table S3. Target DJ region on GRCh38, length for normalization is 346,026 bp
Sequence	Start	End	Direction	Alignment block length	Idy (%)	Coverage (%)	Final_Filter
chr21	5499028	5796009	+	302892	76.346	69.1988	Included
chr21	6211371	6377258	-	171633	95.4945	49.5372	Included
chr21	6984219	7149527	+	171119	95.2127	49.3545	Included
chr21	7550890	7692975	-	142679	98.613	41.1647	Included
chr21	7377865	7500890	+	128765	94.0621	37.1401	Included
chr21	6630181	6739085	+	114258	94.0477	32.9823	Included
chr21	8099839	8202044	+	102369	99.2381	29.5487	Included
chr21	8310971	8385090	+	74247	99.3171	21.4392	Included
chr21	5849945	5899543	+	49680	99.2331	14.342	Included
chr21	5889728	5916593	+	26909	99.3274	7.76794	Included
chr17_GL000205v2_random	38600	182663	+	144191	98.9729	41.6259	Included
chr22_KI270733v1_random	0	118281	+	118549	99.1818	34.2397	Included
chrUn_GL000195v1	0	182896	-	183113	98.7609	52.8314	Included
chrUn_GL000220v1	0	101548	+	101669	99.16	29.3539	Included
chr4	190051896	190061962	-	10232	81.8706	2.75038	Filtered out
chr4	190051911	190061986	+	10280	81.9358	2.77494	Filtered out
chr10	133651258	133661200	+	10139	83.4106	2.77841	Filtered out
chr10	133651243	133661162	-	10076	83.3267	2.75038	Filtered out

## Sheet: ST4_GRCh38ModeComp
Table S4. Different modes for calculating DJ counts from GRCh38 alignments.
Mode Name	Dup/Supplementary read Remove	Target Calculate	Background Coverage	R2 with CHM13 value	Pvalue of R2	RSS after fitting
Fast	No	Read counts	Median(autosome(read count/ length))	0.995	7.49e-92	0.71
Fast-precise	Yes	Read counts	Read counts of whole autosome / whole autosome length	0.996	4.62e-97	0.55
Fast-refine	Yes	Read counts	Median(autosome (read count / length))	0.996	2.9e-95	0.62
High-resolution	Yes	Sum(per-base depth)	Median(autosome coverage)	0.996	3.67e-95	0.61

## Sheet: ST5_DJs_trios_UKBioBank
Table S5. DJ copy numbers identified in families of the UK Biobank.
Mother	Father	Offspring	N
8	10	10	2
9	10	9	16
9	10	10	8
9	11	10	3
9	>11	10	1
10	9	9	15
10	9	10	10
10	10	9	3
10	10	10	845
10	10	11	2
10	11	10	35
10	11	11	27
10	>11	11	1
10	>11	>11	1
11	9	9	1
11	9	10	1
11	9	11	1
11	10	10	25
11	10	11	31
11	11	10	2
11	11	11	2
11	11	>11	4
11	>11	11	1
11	>11	>11	1
>11	10	10	2

## Sheet: ST6_DJ_1KGP
Table S6. Copy number estimates of the DJs across the 1KGP samples (n=3,202).
Cohort	Num. of DJs	Num. of samples	%	XX	%	XY	%
1KGP	8	8	0.00249844	3	0.00187032	5	0.00312891
	9	114	0.0356027	52	0.032419	62	0.0387985
	10	2925	0.913492	1470	0.916459	1455	0.910513
	11	145	0.0452842	73	0.0455112	72	0.0450563
	>11	10	0.00312305	6	0.00374065	4	0.00250313
	Total	3202	1	1604	1	1598	1
1KGP (Parents only)	8	8	0.00249844	2	0.00157729	2	0.00162206
	9	114	0.0356027	44	0.0347003	50	0.0405515
	10	2925	0.913492	1156	0.911672	1123	0.910787
	11	145	0.0452842	62	0.0488959	54	0.0437956
	>11	10	0.00312305	4	0.00315457	4	0.00324412
	Total	3202	1	1268	1	1233	1

## Sheet: ST7_8DJs_1KGP
Table S7. ROB candidates and their family members found in 1KGP.
Samples with likely 8 copies are highlighted with a green background. NA12801 was the only sample with 8 DJs that did not match any of the parents. NA11891 is binned as 8 copies with lower confidence, staying on the higher end from the rest of the individuals binned as 8 DJs.
Sample	Sex	Group	GRCh38	k-mer	Relationship
HG01204	XY	8	7.98837	7.84615	Father
HG01205	XX	10	10.4824	10.5806	Mother
HG01206	XY	8	7.91151	7.92	Son
HG00650	XY	10	9.97943	9.9375	Father
HG00651	XX	8	7.95378	7.92857	Mother
HG00652	XX	8	8.06365	8.07407	Daughter
NA18868	XY	8	8.01376	8	Father
NA18867	XX	10	10.3875	9.92857	Mother
NA18869	XY	10	9.99518	9.85185	Son
HG02687	XY	10	10.0571	9.71429	Father
HG02688	XX	8	8.32659	8.06897	Mother
HG02689	XY	9	8.94369	9.10345	Son
NA12812	XY	9	8.92886	9.06667	Father
NA12813	XX	9	9.38066	9.10638	Mother
NA12801	XY	8	8.14919	8.22222	Son
NA11891	XY	8	8.37945	8.37037	Father
NA11892	XX	11	10.6875	10.6429	Mother
NA10865	XY	10	10.2199	10	Son

## Sheet: ST8_SatelliteRepeatAnnotation
Table S8. Target sequences used for acrocentric repeat annotation.
For HSat1A, HSat3_A5 and HSat3_B3, the original consensus sequences used for CHM13v2.0 HSat annotation were obtained from https://github.com/altemose/HSatReview (Altemose et al., Science, 2022). For the rest, the annotated region from the CHM13v2.0 CenSatv2.0 track was used to extract the target sequences. SEQ indicates none of the other target sequences were annotated as a placeholder. Tel, Telo…
Target (sat)	Region	Direction	Color (col)	LengthFilter (len)
HSat1A	13_1A_3.peak_1.3013bp-consensus	+	0,222,96	7000
HSat1B	chr13:10169300-10215148	+	27,153,139	7000
HSat3_A4	chr13:5000117-5152650	-	37,59,100	2000
HSat3_A5	15_3_12.peak_1.1794bp-consensus	+	51,130,165	2000
HSat3_B3	13_3_3.peak_2.5390bp-consensus	+	51,81,137	7000
HSat3_B4	chr13:5783-61195	-	51,81,137	2000
HSat3Y	chrY:58654600-58660873	-	51,0,153	7000
aSat	chr13:15547594-17498291	-	153,0,0	7000
bSat	chr13:4973578-4985238	+	250,153,255	7000
ACRO	chr13:5338347-5358151	+	204,204	7000
CER	chr13:5369401-5424523	-	204,204	7000
CENY	chrY:10699757-10745416	-	153,0,0	7000
SST1	chr13:12301367-12440010	-	204,204	7000
DJarm	chr13:5555305-5643740	+	204,0,204	7000
DJflank	chr13:5650824-5770548	+	153,0,153	7000
rDNA	KY962518, rotated to begin at the 18S	+	153,102,255	7000
PHR_LOC	chr13:9442748-9474060	+	255,102,0	7000
PJ	chr13:9356167-9389035	+	255,102,102	8000
P5-AZFb	chrY:18878839-18989510	+	255,153,0	8000
teal2	chrY:23213314-23328994	+	128,128	8000
P3-AZFc	chrY:23327300-23566501	+	60,84,164	8000
blue2	chrY:23328993-23582346	+	60,84,164	8000
red2	chrY:24037533-24167130	+	231,35,35	8000
green2	chrY:24167430-24482113	+	11,130,67	8000
yellow1	chrY:24482112-25159839	+	255,153,0	8000
gray1	chrY:25389078-25503792	+	125,112,96	8000
SEQ	.	.	204,204,204	0
TEL	.	.	255,102,51	0
GAP	.	.	0,0,0	0

## Sheet: ST9_9&11DJs_HPRC
Table S9. Copy number estimates of the DJs in 1KGP samples identified as 9 and 11 DJs among the HPRCr2 samples.
These samples were targeted for investigating the assemblies.
	GRCh38				k-mer
Sample	ReadCount	Background	DJ_raw	DJ_pred.	DJmedCov	PeakCP2	count	Pop	Set	Assembly	Status
HG00658	353197	0.22182	9.20313	8.97787	123	28	8.78571	CHS	698rel	9 short-arms resolved, 10th ending in mat Chr. 14 rDNA tangle (no outgoing edge)	Unresolved
HG01891	353221	0.22187	9.20169	8.97646	124	28	8.85714	ACB	698rel	chr15 mat-0000019	Resolved
HG03521	367793	0.22651	9.38506	9.15676	129	29	8.89655	ESN	2504	9 short-arms resolved, 10th assembled down to rDNA. Assembly graph has only 9 outgoing non-qarm paths from rDNA	Unresolved
HG00621	347037	0.21809	9.1973	8.97214	121	27	8.96296	CHS	698rel	pat-0000851	Junction resolved
HG02818	384595	0.23439	9.48385	9.2539	126	28	9	GWD	698rel	*hifiasm ver., DJ too fragmented	Unresolved
HG01981	382218	0.22938	9.63109	9.39867	128	28	9.14286	PEL	698rel	chr21 mat-0000017	Resolved
HG03942	435356	0.2261	11.1292	10.8717	148	27	10.963	BEB	698rel	chr15 pat-0000817	Resolved
HG00320	506539	0.2655	11.0273	10.7715	174	32	10.875	FIN	2504	chr14 unassigned-0000638	partially resolved
HG01943	443821	0.22319	11.4935	11.2299	151	28	10.7857	PEL	698rel	mat-0000010 has DJ arms on both sides, but with a gap	Unresolved
HG01786	672642	0.34356	11.3162	11.0556	230	43	10.6977	IBS	2504	chr22 haplotype2-0000079	Resolved
HG02071	420087	0.21952	11.0608	10.8044	154	29	10.6207	KHV	698rel	DJ on multiple small contigs	Unresolved
HG03654	431992	0.2309	10.8136	10.5614	143	27	10.5926	PJL	698rel	chr21 mat-0000017	Resolved
NA20752	411396	0.2142	11.101	10.844	142	27	10.5185	TSI	2504	chr21 haplotype1-0000005	Resolved
HG00232	699307	0.35855	11.273	11.0131	246	47	10.4681	GBR	2504	chr13 haplotype2-0000073	Resolved
HG00146	540155	0.28814	10.8351	10.5826	187	36	10.3889	GBR	2504	chr21 haplotype2-0000116	Resolved
NA20805	438208	0.233	10.8704	10.6172	150	29	10.3448	TSI	2504	chr21 haplotype2-0000074	Resolved
